# Supplementary material for: Impacts of Formula Supplemented with Milk Fat Globule Membrane on the Neurolipidome of Brain Regions of Piglets
Source: Metabolites. 2022 Jul 26;12(8):689. doi: 10.3390/metabo12080689 (PMC9330244; doi:10.3390/metabo12080689)
Supplement: Supplementary file 1 [file metabolites-12-00689-s001.zip]

Archive with 2 entries (2 files):
- metabolites-1799800-supplementary figures.pdf
- metabolites-1799800-supplementary tables.xlsx
