# Supplementary material for: Impacts of Formula Supplemented with Milk Fat Globule Membrane on the Neurolipidome of Brain Regions of Piglets
Source: Metabolites. 2022 Jul 26;12(8):689. doi: 10.3390/metabo12080689 (PMC9330244; doi:10.3390/metabo12080689)
Supplement: Supplementary file 1 [file metabolites-12-00689-s001.zip › metabolites-1799800-supplementary tables.xlsx]

## Sheet: Table S1
Table S1: Annotated lipids found in piglet brain in both positive and negative ionization mode. Note, where annotations are followed by '_MS2', the annotation was based off MS2 spectra using the LipidSearch tool.
Positive mode	Negative mode	Classes deteted - both modes
Cer(d18:0/22:0)+H_MS2	Cer(d18:1/18:0)-H_MS2	Cer
Cer(d18:0/24:1)+H_MS2	CerG1(d42:2)-H_MS2	CerG1
Cer(d18:1/16:0)+H_MS2	CerP 37:0; [M-H]-	CerP
Cer(d18:1/18:0)+H_MS2	CerP 42:2; [M-H]-	DG
Cer(d18:1/22:0)+H_MS2	CerP 43:5; [M-H]-	dMePE
Cer(d18:1/22:1)+H_MS2	dMePE(16:0/16:0)-H_MS2	lysoPC
Cer(d18:1/24:1)+H_MS2	MGDG(16:0/18:0)+HCOO_MS2	MGDG
Cer(d18:2/18:0)+H_MS2	MGDG(16:0/18:1)+HCOO_MS2	PA
Cer(d20:1/18:0)+H_MS2	PA 44:3; [M-H]-	PC
CerG1(d18:0/18:0)+H_MS2	PA 44:4; [M-H]-	PE
CerG1(d18:0/22:0)+H_MS2	PC(16:0/14:0)+HCOO_MS2	PI
CerG1(d18:0/24:0)+H_MS2	PC(16:0/18:1)+HCOO_MS2	plasmenyl-PC
CerG1(d18:0/24:1)+H_MS2	PC(16:0/18:2)+HCOO_MS2	plasmenyl-PE
CerG1(d18:1/18:0)+H_MS2	PC(18:0/16:0)+HCOO_MS2	SM
CerG1(d18:1/18:0)+H_MS2_1	PE 42:0; [M-H]-	ST
CerG1(d18:1/22:0)+H_MS2	PE 42:1; [M-H]-	TG
CerG1(d18:1/22:1)+H_MS2	PE 42:2; [M-H]-
CerG1(d18:1/24:1)+H_MS2	PE 43:0; [M-H]-
CerG1(d18:1/24:1)+H_MS2_1	PE 43:4; [M-H]-
CerG1(d18:1/24:2)+H_MS2	PE 44:3; [M-H]-
CerG1(d18:1/26:1)+H_MS2	PE 44:4; [M-H]-
CerG1(d18:1/26:5)+H_MS2	PE 45:1; [M-H]-
CerG1(d36:1+O)+_MS2	PE 45:2; [M-H]-
CerG1(d38:1)+H_MS2	PE 45:3; [M-H]-
CerG1(d38:1+O)+_MS2	PE 45:4; [M-H]-
CerG1(d40:0+O)+H_MS2	PE 46:1; [M-H]-
CerG1(d40:2)+H_MS2	PE 46:4; [M-H]-
CerG1(d41:0+O)+H_MS2	PE 47:4; [M-H]-
CerG1(d42:0+O)+H_MS2	PE(16:0/18:1)-H_MS2
CerG1(d42:1)+H_MS2	PE(16:0/20:4)-H_MS2
CerG1(d42:1+O)+H_MS2	PE(16:0/22:5)-H_MS2
CerP 42:1; [M+H]+	PE(16:0/22:6)-H_MS2
CerP 42:2; [M+H]+	PE(16:0e/22:6)-H_MS2
CerP 42:4; [M+H]+	PE(16:0p/18:1)-H_MS2
CerP 42:5; [M+H]+	PE(16:0p/20:4)-H_MS2
CerP 43:4; [M+H]+	PE(16:0p/22:5)-H_MS2
CerP 44:1; [M+H]+	PE(16:0p/22:6)-H_MS2
DG 30:0; [M+NH4]+	PE(18:0/16:0)-H_MS2
DG 31:4; [M+NH4]+	PE(18:0/18:1)-H_MS2
DG 32:1; [M+NH4]+	PE(18:0/20:3)-H_MS2
DG 34:1; [M+NH4]+	PE(18:0/20:3)-H_MS2_1
DG 35:5; [M+NH4]+	PE(18:0/20:3)-H_MS2_2
DG 36:0; [M+NH4]+	PE(18:0/20:4)-H_MS2
DG 36:2; [M+NH4]+	PE(18:0/20:4)-H_MS2_1
DG 36:4; [M+NH4]+	PE(18:0/22:4)-H_MS2
DG 37:0; [M+NH4]+	PE(18:0/22:5)-H_MS2
DG 37:6; [M+NH4]+	PE(18:0/22:6)-H_MS2
DG 38:0; [M+NH4]+	PE(18:0p/16:0)-H_MS2
DG 38:1; [M+NH4]+	PE(18:0p/18:1)-H_MS2
DG 38:3; [M+NH4]+	PE(18:0p/20:1)-H_MS2
DG 38:5; [M+NH4]+	PE(18:0p/20:3)-H_MS2
DG 38:6; [M+NH4]+	PE(18:0p/20:4)-H_MS2
DG 39:7; [M+NH4]+	PE(18:0p/20:4)-H_MS2_1
DG 39:8; [M+NH4]+	PE(18:0p/22:3)-H_MS2
DG 40:1; [M+NH4]+	PE(18:0p/22:4)-H_MS2
DG 40:4; [M+NH4]+	PE(18:0p/22:5)-H_MS2
DG 40:6; [M+NH4]+	PE(18:0p/22:6)-H_MS2
DG 40:7; [M+NH4]+	PE(18:1/18:1)-H_MS2
DG 41:4; [M+NH4]+	PE(18:1/18:2)-H_MS2
DG 42:1; [M+NH4]+	PE(18:1/20:4)-H_MS2
DG 42:4; [M+NH4]+	PE(18:1/22:6)-H_MS2
DG 43:4; [M+NH4]+	PE(18:1p/16:1)-H_MS2
DG 44:4; [M+NH4]+	PE(18:1p/18:1)-H_MS2
DG(18:0/18:1)+NH4_MS2	PE(18:1p/20:1)-H_MS2
DG(18:0/20:3)+_MS2	PE(18:1p/22:1)-H_MS2
DG(18:0/20:4)+_MS2	PE(18:1p/22:4)-H_MS2
DG(18:0/20:4)+NH4_MS2	PE(18:1p/22:6)-H_MS2
lysoPC 16:0; [M+H]+	PE(20:1/18:1)-H_MS2
lysoPC 18:0; [M+H]+	PG 34:0; [M-H]-
lysoPC 18:1; [M+H]+	PG 34:1; [M-H]-
PC(15:0/16:0)+H_MS2	PG 35:1; [M-H]-
PC(16:0/14:0)+_MS2	PG 36:0; [M-H]-
PC(16:0/16:0)+_MS2	PG 36:1; [M-H]-
PC(16:0/16:0)+_MS2_1	PG 36:2; [M-H]-
PC(16:0/16:0)+H_MS2	PG 41:0; [M-H]-
PC(16:0/16:1)+_MS2	PG 45:3; [M-H]-
PC(16:0/18:1)+_MS2	PI 36:1; [M-H]-
PC(16:0/18:1)+H_MS2	PI 36:2; [M-H]-
PC(16:0/18:2)+_MS2	PI 36:3; [M-H]-
PC(16:0/20:4)+_MS2	PI(16:0/20:4)-H_MS2
PC(16:0/22:6)+_MS2	PI(18:0/20:4)-H_MS2
PC(17:1/16:0)+H_MS2	PI(18:1/20:4)-H_MS2
PC(18:0/18:1)+_MS2	plasmenyl-PE 32:0; [M-H]-
PC(18:0/20:4)+_MS2	plasmenyl-PE 32:1; [M-H]-
PC(18:0/22:6)+_MS2	plasmenyl-PE 35:2; [M-H]-
PC(18:1/18:1)+_MS2	plasmenyl-PE 36:0; [M-H]-
PC(19:1/16:0)+H_MS2	plasmenyl-PE 36:3; [M-H]-
PC(30:0)+H_MS2	plasmenyl-PE 37:1; [M-H]-
PC(32:0e)+H_MS2	plasmenyl-PE 38:0; [M-H]-
PC(32:1)+H_MS2	plasmenyl-PE 42:0; [M-H]-
PC(32:1e)+H_MS2	plasmenyl-PE 42:2; [M-H]-
PC(32:1e)+H_MS2_1	PS 36:0; [M-H]-
PC(32:2)+H_MS2	PS 36:1; [M-H]-
PC(34:0)+H_MS2	PS 36:2; [M-H]-
PC(34:0e)+H_MS2	PS 38:5; [M-H]-
PC(34:1)+H_MS2	PS 38:6; [M-H]-
PC(34:1)+H_MS2_1	PS 39:2; [M-H]-
PC(34:1e)+H_MS2	PS 39:4; [M-H]-
PC(34:2)+H_MS2	PS 40:2; [M-H]-
PC(34:2e)+H_MS2	PS 41:2; [M-H]-
PC(34:3)+H_MS2	PS 41:6; [M-H]-
PC(36:1)+H_MS2	PS 42:2; [M-H]-
PC(36:1)+H_MS2_1	PS 42:3; [M-H]-
PC(36:2)+H_MS2	PS 42:5; [M-H]-
PC(36:2)+H_MS2_1	PS 43:3; [M-H]-
PC(36:3)+H_MS2	PS 44:1; [M-H]-
PC(36:3)+H_MS2_1	PS 44:3; [M-H]-
PC(36:4)+H_MS2	PS 44:4; [M-H]-
PC(37:7p)+H_MS2	PS 44:7; [M-H]-
PC(37:7p)+H_MS2_1	PS 44:8; [M-H]-
PC(38:1)+H_MS2	PS 45:0; [M-H]-
PC(38:2)+H_MS2	PS 45:2; [M-H]-
PC(38:3)+H_MS2	PS 45:3; [M-H]-
PC(38:3)+H_MS2_1	PS 45:4; [M-H]-
PC(38:4)+H_MS2	PS 45:5; [M-H]-
PC(38:4)+H_MS2_1	PS 46:1; [M-H]-
PC(38:5)+H_MS2	PS 46:2; [M-H]-
PC(38:5)+H_MS2_1	PS 46:3; [M-H]-
PC(38:6)+H_MS2	PS 46:4; [M-H]-
PC(40:4)+H_MS2	PS 46:5; [M-H]-
PC(40:5)+H_MS2	PS 47:6; [M-H]-
PC(40:5)+H_MS2_1	PS 48:3; [M-H]-
PC(40:6)+H_MS2	PS 48:4; [M-H]-
PC(40:7)+H_MS2	PS(18:0/22:4)-H_MS2
PE 34:2; [M+H]+	PS(18:0/22:6)-H_MS2
PE 36:4; [M+Na]+	PS(18:0/22:6)-H_MS2_1
PE(16:0/18:1)+H_MS2	PS(20:2/22:4)-H_MS2
PE(16:0/20:4)+H_MS2	PS(20:3/22:6)-H_MS2
PE(16:0/22:6)+H_MS2	PS(25:5/18:0)-H_MS2
PE(16:0p/18:1)+_MS2	PS(36:3)-H_MS2
PE(16:0p/18:1)+H_MS2	PS(36:3p)-H_MS2
PE(16:0p/20:4)+H_MS2	PS(38:3)-H_MS2
PE(16:0p/22:3)+H_MS2	PS(38:6p)-H_MS2
PE(16:0p/22:3)+H_MS2_1	PS(39:0)-H_MS2
PE(16:0p/22:4)+H_MS2	PS(39:1)-H_MS2
PE(16:0p/22:4)+H_MS2_1	PS(39:3)-H_MS2
PE(16:0p/22:6)+H_MS2	PS(40:6p)-H_MS2
PE(18:0/18:1)+_MS2	PS(40:7)-H_MS2
PE(18:0/18:1)+_MS2_1	PS(40:8)-H_MS2
PE(18:0/18:1)+H_MS2	PS(40:8p)-H_MS2
PE(18:0/20:4)+H_MS2	PS(41:3)-H_MS2
PE(18:0/22:4)+H_MS2	PS(41:4)-H_MS2
PE(18:0/22:5)+H_MS2	PS(41:5)-H_MS2
PE(18:0/22:6)+H_MS2	PS(42:7)-H_MS2
PE(18:0p/18:1)+_MS2	PS(43:6)-H_MS2
PE(18:0p/18:1)+H_MS2	SM(d18:1/18:0)+HCOO_MS2
PE(18:0p/20:1)+H_MS2	SM(d20:0/18:1)+HCOO_MS2
PE(18:0p/22:3)+H_MS2	SM(d22:0/18:1)+HCOO_MS2
PE(18:0p/22:4)+H_MS2	SM(d22:1/18:1)+HCOO_MS2
PE(18:0p/22:5)+H_MS2	SM(d34:1)+CH3COO_MS2
PE(18:0p/22:6)+_MS2	SM(d34:1)+HCOO_MS2
PE(18:0p/22:6)+H_MS2	SM(d42:2)+HCOO_MS2
PE(18:1/18:1)+H_MS2	ST 33:0; [M-H]-
PE(18:1/20:4)+H_MS2	ST 34:1; [M-H]-
PE(18:1/22:6)+H_MS2	ST 35:0; [M-H]-
PE(18:1p/16:1)+H_MS2	ST 36:0; [M-H]-
PE(18:1p/18:1)+_MS2	ST 36:1; [M-H]-
PE(18:1p/18:1)+H_MS2	ST 36:2; [M-H]-
PE(18:1p/20:1)+H_MS2	ST 37:0; [M-H]-
PE(18:1p/20:4)+H_MS2	ST 38:0; [M-H]-
PE(18:1p/20:4)+H_MS2_1	ST 38:2; [M-H]-
PE(18:1p/22:1)+H_MS2	ST 39:5; [M-H]-
PE(18:1p/22:4)+H_MS2	ST 40:0; [M-H]-
PE(18:1p/22:6)+H_MS2	ST 40:2; [M-H]-
PE(22:4/22:6)+H_MS2	ST 41:0; [M-H]-
PE(36:4p)+_MS2	ST 41:1; [M-H]-
PE(38:6p)+_MS2	ST 42:1; [M-H]-
PE(40:5e)+_MS2	ST 43:1; [M-H]-
PI(18:0/20:4)+_MS2	ST 43:2; [M-H]-
PI(18:0/20:4)+H_MS2	ST 44:1; [M-H]-
PI(18:0/20:4)+NH4_MS2	ST 44:2; [M-H]-
plasmenyl-PC 36:1; [M+H]+
plasmenyl-PC 36:2; [M+H]+
plasmenyl-PC 36:3; [M+H]+
plasmenyl-PC 38:3; [M+H]+
plasmenyl-PC 38:5; [M+H]+
plasmenyl-PC 38:6; [M+H]+
plasmenyl-PC 40:1; [M+H]+
plasmenyl-PC 40:1; [M+Na]+
plasmenyl-PC 40:2; [M+H]+
plasmenyl-PC 40:3; [M+H]+
plasmenyl-PC 40:4; [M+H]+
plasmenyl-PC 40:5; [M+H]+
plasmenyl-PC 40:6; [M+H]+
plasmenyl-PC 42:5; [M+H]+
plasmenyl-PC 42:6; [M+H]+
plasmenyl-PE 32:0; [M+H]+
plasmenyl-PE 32:1; [M+H]+
plasmenyl-PE 33:0; [M+H]+
plasmenyl-PE 34:0; [M+H]+
plasmenyl-PE 35:2; [M+H]+
plasmenyl-PE 44:1; [M+H]+
PS 34:1; [M+H]+
PS(18:0/18:1)+H_MS2
PS(18:0/22:4)+H_MS2
PS(18:0/22:5)+H_MS2
PS(18:0/22:6)+H_MS2
SM 31:0; [M]+
SM 34:0; [M]+
SM 35:1; [M]+
SM 36:0; [M-H+Na]+
SM 36:2; [M-H+Na]+
SM 37:1; [M]+
SM 37:1; [M-H+Na]+
SM 37:2; [M-H+Na]+
SM 38:0; [M]+
SM 38:2; [M]+
SM 40:0; [M]+
SM 40:0; [M-H+Na]+
SM 40:1; [M-H+Na]+
SM 40:2; [M-H+Na]+
SM 41:1; [M]+
SM 41:2; [M]+
SM 42:0; [M]+
SM 42:1; [M-H+Na]+
SM 43:0; [M]+
SM 44:2; [M]+
SM 45:0; [M]+
SM 45:2; [M]+
SM(d18:0/18:1)+H_MS2
SM(d18:1/20:3)+H_MS2
SM(d18:1/22:3)+H_MS2
SM(d18:1/24:0)+H_MS2
SM(d18:1/24:1)+H_MS2
SM(d18:1/26:4)+H_MS2
SM(d34:1)+H_MS2
SM(d35:1)+_MS2
SM(d36:0)+H_MS2
SM(d36:1)+H_MS2
SM(d36:2)+H_MS2
SM(d38:1)+H_MS2
SM(d40:1)+H_MS2
SM(d40:2)+H_MS2
SM(d42:1)+H_MS2
TG 46:0; [M+NH4]+
TG 46:3; [M+NH4]+
TG 48:0; [M+Na]+
TG 48:1; [M+NH4]+
TG 48:2; [M+NH4]+
TG 49:1; [M+Na]+
TG 49:3; [M+Na]+
TG 49:4; [M+Na]+
TG 49:4; [M+NH4]+
TG 50:0; [M+NH4]+
TG 50:1; [M+Na]+
TG 50:3; [M+NH4]+
TG 51:5; [M+NH4]+
TG 52:0; [M+NH4]+
TG 53:5; [M+NH4]+
TG 53:6; [M+NH4]+
TG 53:7; [M+NH4]+
TG 54:0; [M+NH4]+
TG 54:4; [M+NH4]+
TG 55:5; [M+NH4]+
TG 56:0; [M+NH4]+
TG 56:1; [M+NH4]+
TG 57:1; [M+NH4]+
TG 57:2; [M+NH4]+
TG 58:1; [M+NH4]+
TG 58:2; [M+NH4]+
TG 58:3; [M+NH4]+
TG(16:0/16:0/18:1)+NH4_MS2
TG(16:0/18:1/18:1)+_MS2
TG(16:0/18:1/18:1)+NH4_MS2
TG(16:0/18:1/18:2)+NH4_MS2
TG(18:0/14:0/16:0)+NH4_MS2
TG(18:0/16:0/18:1)+NH4_MS2
TG(18:0/18:1/18:1)+NH4_MS2
TG(18:0/18:1/18:1)+NH4_MS2_1
TG(18:1/14:0/18:1)+NH4_MS2
TG(18:1/18:1/18:1)+NH4_MS2

## Sheet: Table S2
Table S2: Lipid class percent composition of four piglet brain regions detected by positive and negative ionization modes (n=23 animals).
Lipid Class	Cerebellum	Hippocampus	Rest of Brain	Pre-frontal cortex
Positive ionization
Ceramide	1.49	2.49	1.51	3.05
Ceramide phosphate	0.06	0.09	0.09	0.08
Diacylglyceride	0.97	1.04	1.01	0.78
Glucosylceramide (CerG1)	1.6	2.43	2.22	1.5
Lysophosphatidylcholine	0.1	0.06	0.04	0.05
Phosphatidylcholine (PC)	72.18	72.98	73.53	75.88
Phosphatidylethanolamine (PE)	9.9	9.64	9.73	9.45
Phosphatidylinositol	0.43	0.4	0.4	0.41
Plasmenyl-PC	1.21	1.79	1.48	1.07
Plasmenyl-PE	0.07	0.12	0.1	0.11
Phosphatidylserine	0.78	0.9	0.86	0.76
Sphingomyelin	10.31	7.67	8.47	6.34
Triacylglyceride	0.89	0.4	0.56	0.54
Negative ionization
Ceramide	0.11	0.21	0.1	0.23
Ceramide phosphate	0.04	0.09	0.06	0.06
Dimethyl-PE	0.05	0.04	0.05	0.05
Glucosylceramide (CerG1)	0.11	0.14	0.12	0.06
Monogalactosyldiacylglycerol	0.21	0.4	0.39	0.29
Phosphatidic Acid	0.32	0.28	0.31	0.32
Phosphatidylcholine	13.88	12.25	13.03	14.86
Phosphatidylethanolamine	48.15	48.19	48.73	48.96
Phosphatidylglycerol	4.39	5.16	4.74	4.78
Phosphatidylinositol	3.68	3.2	3.43	3.83
Plasmenyl-PE	0.71	0.76	0.71	0.67
Phosphatidylserine	19.87	20.16	19.6	19.17
Sphingomyelin	6.41	4.93	5.32	4.12
Sterol	2.24	4.53	3.66	2.77

## Sheet: Table S3
Table S3: p-values from correlation analysis of lipid classes from combined analysis of both ionization modes.
Lipid Class	SM_pos	SM_neg	lysoPC_pos	TG_pos	CerP_neg	CerP_pos	plasmenyl-PE_pos	PS_neg	MGDG_neg	ST_neg	PE_neg	PG_neg	PC_pos	PE_pos	PI_pos	PS_pos	DG_pos	CerG1_neg	plasmenyl-PE_neg	CerG1_pos	plasmenyl-PC_pos	Cer_pos	Cer_neg	dMePE_neg	PI_neg	PA_neg	PC_neg
SM_pos	NA	0	2.7556e-05	4.2816e-06	0.73959	0.0067023	0.22005	0.012186	0.24218	0.032478	0.0057064	0.31827	7.3776e-05	1.8736e-10	9.1421e-09	3.3745e-05	0	4.6629e-15	2.6928e-06	5.0089e-09	1.2832e-09	8.143e-06	3.1152e-06	0.012085	0.5242	0.19032	0.10251
SM_neg	0	NA	0.016324	0.00058529	0.47554	0.085249	0.96074	0.0019097	0.075355	0.015719	0.0018967	0.26543	0.10512	0.00070208	0.0072263	0.017443	1.2368e-12	4.4409e-16	1.1646e-06	3.3164e-07	2.6025e-07	1.2863e-09	2.2856e-10	0.13165	0.59809	0.10341	0.16491
lysoPC_pos	2.7556e-05	0.016324	NA	0.0020235	0.087642	0.31343	0.4814	0.11639	0.00016089	0.01586	0.02267	0.0029713	0.21211	0.0018398	0.00068501	0.27372	0.041519	0.13662	0.40475	0.76164	0.19328	0.6132	0.86078	0.54003	0.11484	0.098341	0.043761
TG_pos	4.2816e-06	0.00058529	0.0020235	NA	7.1523e-05	0.023161	0.0029167	0.064614	0.0057639	0.0018347	0.26669	0.0017924	0.87996	0.19541	0.12111	0.68716	0.072269	0.25238	0.98292	0.6723	0.67326	1.5662e-05	0.00012029	0.26709	0.82829	0.78974	0.15422
CerP_neg	0.73959	0.47554	0.087642	7.1523e-05	NA	0	0	2.0232e-08	0	0	9.2082e-13	0	1.1452e-10	1.6239e-07	0.00073794	1.6155e-07	1.6592e-05	2.599e-05	2.4892e-09	0	0	3.4368e-10	7.2173e-09	0.031942	0.60075	0.18381	0.16664
CerP_pos	0.0067023	0.085249	0.31343	0.023161	0	NA	0	3.3709e-09	0	0	0	0	0	0	4.6755e-09	2.6779e-13	3.7526e-13	2.8936e-09	1.7364e-13	0	0	2.1752e-05	0.0011161	0.0024802	0.77823	0.036206	0.17865
plasmenyl-PE_pos	0.22005	0.96074	0.4814	0.0029167	0	0	NA	8.1963e-08	0	0	0	0	0	9.3259e-15	3.2136e-07	1.8071e-11	3.7083e-09	6.8696e-05	6.5725e-14	0	0	7.1001e-11	1.177e-07	0.090327	0.92126	0.065862	0.071783
PS_neg	0.012186	0.0019097	0.11639	0.064614	2.0232e-08	3.3709e-09	8.1963e-08	NA	6.9937e-11	7.7494e-14	0	0	8.3229e-08	1.1722e-05	0.00034675	0.00018211	0.00014457	1.5423e-05	1.8481e-08	4.6499e-09	1.5781e-08	0.026852	0.096739	0.070365	0.00075164	0.00055476	0.0079429
MGDG_neg	0.24218	0.075355	0.00016089	0.0057639	0	0	0	6.9937e-11	NA	0	0	0	4.5e-09	1.8451e-06	0.019181	1.6234e-06	2.0608e-08	2.967e-09	1.4877e-14	0	0	0.0024346	0.065752	0.048524	0.86513	0.0046721	0.04265
ST_neg	0.032478	0.015719	0.01586	0.0018347	0	0	0	7.7494e-14	0	NA	0	0	2.0088e-10	2.6445e-08	0.00058698	1.7452e-08	3.2978e-11	5.0591e-12	6.4393e-15	0	0	0.00074483	0.022859	0.047612	0.81914	0.039482	0.25768
PE_neg	0.0057064	0.0018967	0.02267	0.26669	9.2082e-13	0	0	0	0	0	NA	0	4.4409e-16	2.0776e-11	4.1714e-05	7.379e-06	2.4153e-09	3.6234e-06	0	0	1.7764e-15	0.0030449	0.071952	0.012037	0.15912	1.9454e-06	0.00037551
PG_neg	0.31827	0.26543	0.0029713	0.0017924	0	0	0	0	0	0	0	NA	6.3283e-14	1.3511e-08	0.00012202	2.9316e-07	1.0352e-06	6.3856e-05	1.1397e-08	1.6787e-13	8.8285e-13	3.8333e-06	0.00034413	0.049447	0.11815	0.00057568	0.01113
PC_pos	7.3776e-05	0.10512	0.21211	0.87996	1.1452e-10	0	0	8.3229e-08	4.5e-09	2.0088e-10	4.4409e-16	6.3283e-14	NA	0	0	2.4119e-11	1.1013e-11	0.00011419	1.4335e-08	1.1102e-14	8.8818e-16	4.8914e-06	0.00020186	0.00033129	0.45525	0.0010983	0.012641
PE_pos	1.8736e-10	0.00070208	0.0018398	0.19541	1.6239e-07	0	9.3259e-15	1.1722e-05	1.8451e-06	2.6445e-08	2.0776e-11	1.3511e-08	0	NA	0	9.992e-15	0	1.4606e-08	9.6234e-09	0	0	0.017686	0.06586	3.9838e-06	0.83991	0.021644	0.45107
PI_pos	9.1421e-09	0.0072263	0.00068501	0.12111	0.00073794	4.6755e-09	3.2136e-07	0.00034675	0.019181	0.00058698	4.1714e-05	0.00012202	0	0	NA	3.3046e-11	2.5321e-09	8.4013e-05	0.0078119	7.8598e-08	1.9837e-08	0.032781	0.04978	3.353e-05	0.44728	0.26038	0.76257
PS_pos	3.3745e-05	0.017443	0.27372	0.68716	1.6155e-07	2.6779e-13	1.8071e-11	0.00018211	1.6234e-06	1.7452e-08	7.379e-06	2.9316e-07	2.4119e-11	9.992e-15	3.3046e-11	NA	8.1969e-11	3.3184e-08	3.7905e-06	2.877e-12	7.1825e-12	0.079062	0.24076	0.053179	0.56513	0.25272	0.47789
DG_pos	0	1.2368e-12	0.041519	0.072269	1.6592e-05	3.7526e-13	3.7083e-09	0.00014457	2.0608e-08	3.2978e-11	2.4153e-09	1.0352e-06	1.1013e-11	0	2.5321e-09	8.1969e-11	NA	0	1.199e-13	0	0	0.40253	0.11899	0.054125	0.41854	0.16779	0.26881
CerG1_neg	4.6629e-15	4.4409e-16	0.13662	0.25238	2.599e-05	2.8936e-09	6.8696e-05	1.5423e-05	2.967e-09	5.0591e-12	3.6234e-06	6.3856e-05	0.00011419	1.4606e-08	8.4013e-05	3.3184e-08	0	NA	7.1771e-12	0	0	0.032871	0.010757	0.067986	0.47031	0.2825	0.027425
plasmenyl-PE_neg	2.6928e-06	1.1646e-06	0.40475	0.98292	2.4892e-09	1.7364e-13	6.5725e-14	1.8481e-08	1.4877e-14	6.4393e-15	0	1.1397e-08	1.4335e-08	9.6234e-09	0.0078119	3.7905e-06	1.199e-13	7.1771e-12	NA	0	0	0.18621	0.72485	0.59716	0.36939	0.0057612	0.13261
CerG1_pos	5.0089e-09	3.3164e-07	0.76164	0.6723	0	0	0	4.6499e-09	0	0	0	1.6787e-13	1.1102e-14	0	7.8598e-08	2.877e-12	0	0	0	NA	0	0.14342	0.65986	0.011821	0.37473	0.026571	0.96404
plasmenyl-PC_pos	1.2832e-09	2.6025e-07	0.19328	0.67326	0	0	0	1.5781e-08	0	0	1.7764e-15	8.8285e-13	8.8818e-16	0	1.9837e-08	7.1825e-12	0	0	0	0	NA	0.081826	0.3079	0.019839	0.1789	0.055175	0.76096
Cer_pos	8.143e-06	1.2863e-09	0.6132	1.5662e-05	3.4368e-10	2.1752e-05	7.1001e-11	0.026852	0.0024346	0.00074483	0.0030449	3.8333e-06	4.8914e-06	0.017686	0.032781	0.079062	0.40253	0.032871	0.18621	0.14342	0.081826	NA	0	0.33154	0.36994	0.87748	0.0062305
Cer_neg	3.1152e-06	2.2856e-10	0.86078	0.00012029	7.2173e-09	0.0011161	1.177e-07	0.096739	0.065752	0.022859	0.071952	0.00034413	0.00020186	0.06586	0.04978	0.24076	0.11899	0.010757	0.72485	0.65986	0.3079	0	NA	0.48336	0.79191	0.57599	0.021754
dMePE_neg	0.012085	0.13165	0.54003	0.26709	0.031942	0.0024802	0.090327	0.070365	0.048524	0.047612	0.012037	0.049447	0.00033129	3.9838e-06	3.353e-05	0.053179	0.054125	0.067986	0.59716	0.011821	0.019839	0.33154	0.48336	NA	0.85967	0.021149	0.13626
PI_neg	0.5242	0.59809	0.11484	0.82829	0.60075	0.77823	0.92126	0.00075164	0.86513	0.81914	0.15912	0.11815	0.45525	0.83991	0.44728	0.56513	0.41854	0.47031	0.36939	0.37473	0.1789	0.36994	0.79191	0.85967	NA	0.11298	0.13566
PA_neg	0.19032	0.10341	0.098341	0.78974	0.18381	0.036206	0.065862	0.00055476	0.0046721	0.039482	1.9454e-06	0.00057568	0.0010983	0.021644	0.26038	0.25272	0.16779	0.2825	0.0057612	0.026571	0.055175	0.87748	0.57599	0.021149	0.11298	NA	1.8818e-06
PC_neg	0.10251	0.16491	0.043761	0.15422	0.16664	0.17865	0.071783	0.0079429	0.04265	0.25768	0.00037551	0.01113	0.012641	0.45107	0.76257	0.47789	0.26881	0.027425	0.13261	0.96404	0.76096	0.0062305	0.021754	0.13626	0.13566	1.8818e-06	NA
